# Supplementary material for: A Study on the Oxidative Functionalization of a Poplar Biochar
Source: Molecules. 2025 Feb 25;30(5):1048. doi: 10.3390/molecules30051048 (PMC11901602; doi:10.3390/molecules30051048)
Supplement: Supplementary file 1 [file molecules-30-01048-s001.zip]

Archive with 1 entries (1 files):
- molecules-3418871-supplementary.pdf
